# Supplementary material for: First report of a Tailless Whip Scorpion in Cyprus: the case of Saraxioanniticus (Kritscher, 1959) (Amblypygi, Charontidae)
Source: Biodivers Data J. 2025 Jul 10;13:e157478. doi: 10.3897/BDJ.13.e157478 (PMC12272072; doi:10.3897/BDJ.13.e157478)
Supplement: XML Treatment for Sarax ioanniticus [file BDJ.13.e157478-treatment1.xml]

<!DOCTYPE tp:taxon-treatment
  PUBLIC "-//TaxonX//DTD Taxonomic Treatment Publishing DTD v0 20100105//EN" "tax-treatment-NSO.dtd">
<tp:taxon-treatment xmlns:tp="http://www.plazi.org/taxpub"><tp:treatment-meta><mixed-citation publication-type="journal"><person-group><name><surname>Hadjiconstantis</surname><given-names>Michael</given-names></name><name><surname>Smith</surname><given-names>Matthew Stephen</given-names></name><name><surname>Zoumides</surname><given-names>Christos</given-names></name></person-group><article-title>First report of a Tailless Whip Scorpion in Cyprus: the case of <italic><tp:taxon-name><tp:taxon-name-part taxon-name-part-type="genus" reg="Sarax">Sarax</tp:taxon-name-part><tp:taxon-name-part taxon-name-part-type="species" reg="ioanniticus">ioanniticus</tp:taxon-name-part></tp:taxon-name></italic> (Kritscher, 1959) (<tp:taxon-name><tp:taxon-name-part taxon-name-part-type="order">Amblypygi</tp:taxon-name-part></tp:taxon-name>, <tp:taxon-name><tp:taxon-name-part taxon-name-part-type="family">Charontidae</tp:taxon-name-part></tp:taxon-name>)</article-title><source>Biodivers Data J</source><day>10</day><month>07</month><year>2025</year><volume>13</volume><pub-id pub-id-type="doi">10.3897/BDJ.13.e157478</pub-id></mixed-citation></tp:treatment-meta><tp:nomenclature><tp:taxon-name>
            <object-id xmlns:xlink="http://www.w3.org/1999/xlink" content-type="arpha" xlink:type="simple">59BE74E6-70A7-5445-8547-53D540EEA836</object-id>
            <tp:taxon-name-part taxon-name-part-type="genus">Sarax</tp:taxon-name-part>
            <tp:taxon-name-part taxon-name-part-type="species">ioanniticus</tp:taxon-name-part>
            <object-id xmlns:xlink="http://www.w3.org/1999/xlink" xlink:type="simple" object-id-type="GBIF">https://www.gbif.org/es/species/2181422</object-id>
          </tp:taxon-name><tp:taxon-authority>(Kritscher, 1959)</tp:taxon-authority></tp:nomenclature><tp:treatment-sec sec-type="materials"><title>Materials</title><list list-type="alpha-lower" list-content="occurrences"><list-item><p><bold>Type status:</bold> <named-content xmlns:xlink="http://www.w3.org/1999/xlink" content-type="dwc:typeStatus" xlink:type="simple">Other material</named-content>. <bold>Occurrence:</bold> occurrenceRemarks: <named-content xmlns:xlink="http://www.w3.org/1999/xlink" content-type="dwc:occurrenceRemarks" xlink:type="simple">specimen walking on a house wall</named-content>; recordedBy: <named-content xmlns:xlink="http://www.w3.org/1999/xlink" content-type="dwc:recordedBy" xlink:type="simple">Dr. Christos Zoumides</named-content>; individualCount: <named-content xmlns:xlink="http://www.w3.org/1999/xlink" content-type="dwc:individualCount" xlink:type="simple">1</named-content>; sex: <named-content xmlns:xlink="http://www.w3.org/1999/xlink" content-type="dwc:sex" xlink:type="simple">female</named-content>; disposition: <named-content xmlns:xlink="http://www.w3.org/1999/xlink" content-type="dwc:disposition" xlink:type="simple">stored in 90% ethanol in M. Hadjiconstantis private collection</named-content>; occurrenceID: <named-content xmlns:xlink="http://www.w3.org/1999/xlink" content-type="dwc:occurrenceID" xlink:type="simple">B844670D-388A-53C9-A04B-3D6FEA395667</named-content>; <bold>Taxon:</bold> taxonID: <named-content xmlns:xlink="http://www.w3.org/1999/xlink" content-type="dwc:taxonID" xlink:type="simple">https://www.gbif.org/es/species/2181422</named-content>; <bold>Location:</bold> higherGeographyID: <named-content xmlns:xlink="http://www.w3.org/1999/xlink" content-type="dwc:higherGeographyID" xlink:type="simple">Limassol district</named-content>; country: <named-content xmlns:xlink="http://www.w3.org/1999/xlink" content-type="dwc:country" xlink:type="simple">Cyprus</named-content>; municipality: <named-content xmlns:xlink="http://www.w3.org/1999/xlink" content-type="dwc:municipality" xlink:type="simple">Limassol district</named-content>; locality: <named-content xmlns:xlink="http://www.w3.org/1999/xlink" content-type="dwc:locality" xlink:type="simple">Pissouri village</named-content>; verbatimCoordinates: <named-content xmlns:xlink="http://www.w3.org/1999/xlink" content-type="dwc:verbatimCoordinates" xlink:type="simple">34°40'08.8"N 32°42'02.3"E</named-content>; <bold>Event:</bold> verbatimEventDate: <named-content xmlns:xlink="http://www.w3.org/1999/xlink" content-type="dwc:verbatimEventDate" xlink:type="simple">2 July 2023</named-content></p></list-item></list></tp:treatment-sec><tp:treatment-sec sec-type="Taxon discussion"><title>Taxon discussion</title><p>The collected female specimen (Fig. <xref ref-type="fig" rid="F12944364">1</xref>, Fig. <xref ref-type="fig" rid="F12944366">2</xref>A) was identified as<xref ref-type="bibr" rid="B12934759">Miranda et al. 2021</xref> <italic><tp:taxon-name><tp:taxon-name-part taxon-name-part-type="genus" reg="Sarax">Sarax</tp:taxon-name-part><tp:taxon-name-part taxon-name-part-type="species" reg="ioanniticus">ioanniticus</tp:taxon-name-part></tp:taxon-name></italic>, based on the available taxonomic key in <xref ref-type="bibr" rid="B12934759">Miranda et al. (2021)</xref>.</p></tp:treatment-sec><tp:treatment-sec><!--Section generated to contain objects referenced in tp:taxon-treatment.--><fig id="F12944364" position="float" orientation="portrait"><object-id xmlns:xlink="http://www.w3.org/1999/xlink" content-type="arpha" xlink:type="simple">CC6E54B3-06C8-51E7-9870-1F0DB3628AF5</object-id><object-id xmlns:xlink="http://www.w3.org/1999/xlink" content-type="doi" xlink:type="simple">10.3897/BDJ.13.e157478.figure1</object-id><label>Figure 1.</label><caption><p>Morphological traits of <italic><tp:taxon-name><tp:taxon-name-part taxon-name-part-type="genus" reg="Sarax">S.</tp:taxon-name-part><tp:taxon-name-part taxon-name-part-type="species" reg="ioanniticus">ioanniticus</tp:taxon-name-part></tp:taxon-name></italic>: <bold>A</bold> carapace dorsal view; <bold>B</bold> carapace frontal view (frontal process); <bold>C</bold> pedipalp dorsal view; <bold>D</bold> pedipalp ventral view; <bold>E</bold> basitibia, distitibia and tarsus IV; <bold>F</bold> pedipalps’ tibia and tarsus frontal view.</p></caption><graphic xmlns:xlink="http://www.w3.org/1999/xlink" xlink:href="bdj-13-e157478-g001.jpg" position="float" id="oo_1338401.jpg" orientation="portrait" xlink:type="simple"><uri content-type="original_file" xlink:type="simple">https://binary.pensoft.net/fig/1338401</uri></graphic></fig><fig id="F12944366" position="float" orientation="portrait"><object-id xmlns:xlink="http://www.w3.org/1999/xlink" content-type="arpha" xlink:type="simple">B64B6AD0-257C-5C9D-92D0-279DF1337C27</object-id><object-id xmlns:xlink="http://www.w3.org/1999/xlink" content-type="doi" xlink:type="simple">10.3897/BDJ.13.e157478.figure1</object-id><label>Figure 2.</label><caption><p>Habitus and online record photos of <italic><tp:taxon-name><tp:taxon-name-part taxon-name-part-type="genus" reg="Sarax">S.</tp:taxon-name-part><tp:taxon-name-part taxon-name-part-type="species" reg="ioanniticus">ioanniticus</tp:taxon-name-part></tp:taxon-name></italic> in Cyprus (photograph credits in parenthesis): <bold>A</bold> Habitus of the specimen from Pissouri (M. Hadjiconstantis); <bold>B</bold> Tsada (M. Smith); <bold>C</bold> Paphos city (M. Smith); <bold>D</bold> Lapithos (A. Proutheau); <bold>E</bold> Ortakioi (A. Gürses). The specimens B-E were not collected and the specific identification of the specimens is tentative.</p></caption><graphic xmlns:xlink="http://www.w3.org/1999/xlink" xlink:href="bdj-13-e157478-g002.jpg" position="float" id="oo_1338406.jpg" orientation="portrait" xlink:type="simple"><uri content-type="original_file" xlink:type="simple">https://binary.pensoft.net/fig/1338406</uri></graphic></fig></tp:treatment-sec><ref-list><ref id="B12934759"><element-citation xmlns:xlink="http://www.w3.org/1999/xlink" publication-type="article" xlink:type="simple"><person-group person-group-type="author"><name name-style="western"><surname>Miranda</surname><given-names>Gustavo Silva de</given-names></name><name name-style="western"><surname>Giupponi</surname><given-names>Alessandro P. L.</given-names></name><name name-style="western"><surname>Prendini</surname><given-names>Lorenzo</given-names></name><name name-style="western"><surname>Scharff</surname><given-names>Nikolaj</given-names></name></person-group><year>2021</year><article-title>Systematic revision of the pantropical whip spider family <tp:taxon-name><tp:taxon-name-part taxon-name-part-type="family">Charinidae</tp:taxon-name-part></tp:taxon-name> Quintero, 1986 (<tp:taxon-name><tp:taxon-name-part taxon-name-part-type="class">Arachnida</tp:taxon-name-part></tp:taxon-name>, <tp:taxon-name><tp:taxon-name-part taxon-name-part-type="order">Amblypygi</tp:taxon-name-part></tp:taxon-name>)</article-title><source>European Journal of Taxonomy</source><volume>772</volume><fpage>1</fpage><lpage>409</lpage><pub-id pub-id-type="doi">10.5852/ejt.2021.722.1505</pub-id></element-citation></ref></ref-list></tp:taxon-treatment>
